# Supplementary material for: Genomic comparison of two Streptococcus suis serotype 1 strains recovered from porcine and human disease cases
Source: Sci Rep. 2023 Apr 3;13:5380. doi: 10.1038/s41598-023-32724-z (PMC10068604; doi:10.1038/s41598-023-32724-z)
Supplement: Supplementary file 1 — Supplementary Table S1. [file 41598_2023_32724_MOESM1_ESM.xlsx]

## Sheet:  Unique genes
Table S1 Unique gene identified in strain ID38828 and E11Q
gene_cluster_id	genome_name	KEGG_Class_ACC	KEGG_Class	COG20_PATHWAY_ACC	COG20_PATHWAY	KOfam_ACC	KOfam	COG20_CATEGORY_ACC	COG20_CATEGORY	KEGG_Module_ACC	KEGG_Module	COG20_FUNCTION_ACC	COG20_FUNCTION	aa_sequence	len
GC_00001948	SS_38828													MYERLVFAQPLSGDNKSLDYGNNAHQITNRKCKKQKRTHKYSPSVARRIAQQPILSRFLIIFHRNQPHHKSDHPQSILFLLGL	83
GC_00001949	SS_38828													MNPTNSRIALFDTIKCIMVLCVIFTHLDWSVEQRQWFIFPYFVDMAVPIFLLLSAYFRTNKWNTKQETLKLKFSSGIKESINMLCLYAIVMAVNVLLSYSRTI	103
GC_00001950	SS_E11Q													MNTLIEYIGPIILIVLIISYSIYRRCHPNNMDTKQALKCPKCKSIKLQTYIPTQKRYSRKAGMIGHAINGIEGAMFAMLYEADRTYYRCQHCGYRFSRKENRFISNIE	108
