# Supplementary material for: Genomic comparison of two Streptococcus suis serotype 1 strains recovered from porcine and human disease cases
Source: Sci Rep. 2023 Apr 3;13:5380. doi: 10.1038/s41598-023-32724-z (PMC10068604; doi:10.1038/s41598-023-32724-z)
Supplement: Supplementary file 2 — Supplementary Table S2. [file 41598_2023_32724_MOESM2_ESM.xlsx]

## Sheet: uniq_35541
Table S2 Unique genes identified in strain ID35541
gene_cluster_id	genome_name	KEGG_Class_ACC	KEGG_Class	COG20_PATHWAY_ACC	COG20_PATHWAY	KOfam_ACC	KOfam	COG20_CATEGORY_ACC	COG20_CATEGORY	KEGG_Module_ACC	KEGG_Module	COG20_FUNCTION_ACC	COG20_FUNCTION	aa_sequence	len
GC_00000036	SS_ID35541			COG3335|COG3415	CRISPR-Cas system	K07499	putative transposase	X|V	Mobilome: prophages, transposons|Defense mechanisms			COG3335|COG3415	Transposase|CRISPR-associated protein Csa3, CARF domain (Csa3) (PDB:2WTE) (PUBMED:21093452)	MAYSLDFRKKVLAYCEKTGSITEASAIFQVSRNTIYQWLKLKEKTGELHHQVKGTKPRKVDRDKLKNYLETHPDAYLTEIASEFDCHPTAIHYALKAMGYTRKKRAVPTMNKTLKK	116
GC_00001978	SS_ID35541													MKDNYELMNTIQEVSLEELDQIIGAGKNGVFKTISHECHMNSWQFLFTCCS	51
GC_00001982	SS_ID35541													MYAMEHENVTPISAKKDIMGDKTVRVRADLHHIIKIETAKNGGNVKEVMEIRLRSKLKSVLIVHYLKILYNRN	73
GC_00001984	SS_ID35541					K19273	streptothricin acetyltransferase [EC:2.3.-.-]	J	Translation, ribosomal structure and biogenesis			COG0456	Ribosomal protein S18 acetylase RimI and related acetyltransferases (RimI) (PDB:1GHE)	MITEMKAGHLKDIDKPSEPFEVIGKIIPRYENENWTFTELLYEAPYLKSYQDEEDEEDEEADCLEYIDNTDKIIYLYYQDDKCVGKVKLRKNWNRYAYIEDIAVCKDFRGQGIGSALINISIEWAKHKNLHGLMLETQDNNLIACKFYHNCGFKIGSVDTMLYANFENNFEKAVFWYLRF	180
GC_00001985	SS_ID35541			COG1985	Riboflavin/FAD biosynthesis			H	Coenzyme transport and metabolism			COG1985	Pyrimidine reductase, riboflavin biosynthesis (RibD) (PDB:2O7P)	MKPKIIMHTQISLDGRIKGFDNPEVYYQVAGGIHSDAVLFGSNTVFTAFEKYPAETEADFEKIITSPEDPRPIGVIPDSRGILRSLHCLRNLGYLKEIVILVSTATPKEYLNYLEERHYPYIVSGNDHVDYEKAFQILHEQYGCKYMRTDSGGGLTNKLLENGLIDEISLVISPCFVGNKEKQLFDNLLLSEKVNLELQGTENAEHGCLSLRYAVKNKD	219
GC_00001996	SS_ID35541					K03496	chromosome partitioning protein	D|N	Cell cycle control, cell division, chromosome partitioning|Cell motility			COG1192	ParA-like ATPase involved in chromosome/plasmid partitioning or cellulose biosynthesis protein BcsQ (ParA) (PDB:6NOO)	MIQYYYTKKEWGVVMEKEKLKILEELRRILNNKNEAIIILNNYFKGGVGKSKLSTMFAYLTDKLNLKVLMIDKDLQATLTKDLAKTFEVELPRVNFYEGLKNGNLASSIVHLTDNLDLIPGTFDLMLLPKLTRSWTFENESRLLATLLAPLKSDYDLIIIDTVPTPSVYTNNAIVASDYVMIPLQAEEESTNNIQNYISYLIDLQEQFNPGLDMIGFVPYLVDTDSATIKSNLEELYKQHKEDNLVFQNIIKRSNKVSTWSKNGITEHKGYDKKVLSMYENVFFEMLERIIQLENEKE	298
GC_00001997	SS_ID35541					K20484	lantibiotic biosynthesis protein	V	Defense mechanisms			COG4403	Lantibiotic modifying enzyme (LcnDR2) (PDB:5DZT)	MVGSEILYNQFNTFQKVVLERYFPELLLEDGDIIDEIGKKILDYYRPTLIYLINEKRIEGSLVGSTPEIRYDFFNNVLCRKGIILDEIEQRFPEINHRVVLSIQKYLSLVEFVKNTFISDFSELVAKKYINSTCVTPNISDIKLNVTGDIHNGDGVCIVSYRGQKVVLKKKSAKPNILLARLDSRVSAYLDKEIHFIPSFLNKGNYFWEKFVISKPINSKNEAEEFYRRIGYLLGYSYILNISDLHFENLISSNLTPILVDVETIFSISPFDTLVGNKATFHIIEKSRDSVLSTGLLPIADSDDVFGGDTSGVLGGTFFGEVKVVVNHNRDDIRIEKKKYQIKNQEHLPYFLNSGGEKHYLNAVEYIEFIKEGFRELGNFFVKEKQYLKNLYLNHSDIQ…	926
GC_00001998	SS_ID35541													MIDVNELLEEAIRETENLNDGEVFLVKDLFKGYVGNRIPRKDRLLLGTLFLNHVSKMNGNLKAIEKTSSNQQRYKKTIDKF	81
GC_00002000	SS_ID35541							K	Transcription			COG2378	Predicted DNA-binding transcriptional regulator YobV, contains HTH and WYL domains (YobV)	MNRINRVTSILIQLQSKKIIPAKEIAQRFNISLRTVYRDIRTLEEAGIPIGSEAGKGYFLVEGFLLPPVMFTAAEVGALITAGKFLNCHGDESFIKDFDSAMYKIKSILKHGEKNYAQELENSINVYSTSGQKNTLADNVIAAIQTAICNKRVISIQYPASGGQEPESRMIEPISLGFYEQNWYLIGFAG	190
GC_00002008	SS_ID35541													MSRFFKFGKLHVTKGNGDKLLDILLTASKKLKRSLAPTGNLYR	43
GC_00002015	SS_ID35541					K07076	uncharacterized protein	R	General function prediction only			COG1708	Predicted nucleotidyltransferase, MJ0604 family (MJ0604) (PDB:5YEP)	MVDNIIKSVAEKLSSLSYIEGIVLGGSRARGTHTEDSDIDIGIYYNSESFDINTINQFATKLDDEHRNNLVVPPGAWGDWINGGGWLVINGYHVDLILRDIKRVEQIMKDTEHGIVTANYQTGHPHGYISAMYRGELAISKILYAKNESLCELKKQAETYPNALQKSLVNFFMFEAGFSLMFVKANSGTDDKYYIAGHVFRIVSCLNQVLFACNNAYCINEKKAIKLLETFEHKPEKYTEKVNHIFEVLGISLFECYDMTEKLYNEVNEIVSEINNFLNEESSDERKQI	289
GC_00002020	SS_ID35541													MNPTNSRIALFDTIKCIMVLCVIFTHLDWSVEQRQWFIFPYFVDMAVPIFLLLSAYFRTNKWNTKQETLKLKFSSGIKESINMLCLYAIVMAVNVLLSYSRTI	103
GC_00002024	SS_ID35541							S	Function unknown			COG4836	Uncharacterized membrane protein YwzB (YwzB)	MGLNLVQFHFLISWYNGNMVISILQFFSHILFIYLAHHLLVTTVDWSRWLKVTGDNQRKINLLILFLAIALGYLVSTFFLELLMMGRSFANMWI	94
GC_00002029	SS_ID35541													MLEQILQSLLIIAAIGLMLFVLYRIVKVSGALFLIGLISGLVFIEIYGIYLFFTERHLYSEDLAANGIWSFTGFYIALNLFLAISLSMRWWRNRIV	96
GC_00002030	SS_ID35541	M00651	Signature modules; Gene set; Drug resistance			K18344	two-component system, OmpR family, response regulator VanR	T|K	Signal transduction mechanisms|Transcription	M00651	Vancomycin resistance, D-Ala-D-Lac type	COG0745	DNA-binding response regulator, OmpR family, contains REC and winged-helix (wHTH) domain (OmpR) (PDB:1XHF)	MGFEIQLLNKHILIVDDDIALSESIKEVLMSRGFKNISFAYSISEGIDIFSVSQIDLIILDVMLPDGEGYLLSKYVRKTSDVPILFLTAKNNPDDEINGLDSGGDDYVTKPFLPKSLTYRIMALLRRAYRDESELIELTDCTIDLNNASVKKSNQNFSLTPTEIQILRKLFTNKNYIVSTETICDTIWGLDSFGYEKSLMVHIRNIREKIEIIPSKPKHLITVKGLGYKLAI	232
GC_00002038	SS_ID35541							K	Transcription			COG2378	Predicted DNA-binding transcriptional regulator YobV, contains HTH and WYL domains (YobV)	MDRIKSICIEEELCQSHDGSLEQILKQMLSYKKLYNVILRAEKGETYNSIKNRYSLGFLEETDLGSKMEIEFQTDSFEILSKQLIEYGSGIEIVQPDELKCITRKHLAQITNHCLNLI	118
GC_00002041	SS_ID35541													MAYKAKAYTLREESTESGIRYFISFKDGQGEHHELEVSEQLFFEFRQMERRNRNLLQWDERHREFSEVWDETLNRRALKLPKSIEEQMIEAERAELLCKAVDRLPEIQRRRFLLYYEYEFNFYQIAAMEHCTASAIQKSVAVAKKKVKAEMRKYLQP	157
GC_00002042	SS_ID35541			COG2226	Biotin biosynthesis	K16868	tellurite methyltransferase [EC:2.1.1.265]	H	Coenzyme transport and metabolism			COG2226	Ubiquinone/menaquinone biosynthesis C-methylase UbiE/MenG (UbiE) (PDB:4OBW)	MKENKYDDNIFFQKYSQMSRSQKGLAGAGEWETLKKMLPDFKGKRVLDLGCGYGWHCIYAMENGASSVVGVDISHKMLEVAKGKTHFPQIEYECCAIEDVDFPEESFDVILSSLAFHYVADYENLIKKIYRMLKAGGNLVFTVEHPVFTAHGTQDWYYNEKGEILHFPVDNYYYEGKRTAMFLEEKVTKYHRTLTTYLNTLLSNSFIINQIVEPQPPENMMDIPGMADEMRRPMMLIVSAKKKM	244
GC_00002050	SS_ID35541					K16214	UDP-N-acetylglucosamine kinase [EC:2.7.1.176]	R	General function prediction only			COG4185	Predicted ABC-type ATPase or kinase	MANITDFTEKQFEDRLEKNVERLTKNRLAVESPTAFLLGGQPGSGKTSLRSAISEETQGNVVIIDNDTFKQQHPNFDELVKLYEKDVVKYVTPYSNRMTEAIISRLRDKGYNLVIEGTGRTTDVPIQTATMLQAKDYETKMYVMAVPKINSYLGTIERYETMYADDPMTARATPKQAHDIVVKNLPTNLETLHKTGLFSDIRLYNREGVKLYSSLETPSISPKETLERELNRKVSGNNFNS	241
GC_00002053	SS_ID35541					K07487	transposase	X	Mobilome: prophages, transposons			COG3666	Transposase, IS1182 family	MYQNYTINQLCLPIDLEIKLEENDFAHAIVQFVDSIPDEVFLPYYQSMGRPQYHPRMLLSIILCAYIQGVYSGRQIQNMLIDSIRMRYLSQEQFPNFRTINRFRVHPIMNDILDHSFVQFRELLVQSGLISGSALYIDGTKIEADANKYSFVWKKSILKYKDSLDQKALENYQQMVETKILPELIDDLKDELSIEEIERIRQSLEEKENQLIEAIDQTETVEERKLLRKEKSEVHKQKKRFDDFAQRKMSYEEQLVIMGVRNSFSKTDHDATFMRMKEDHMLNGQLKPGYNIQLATENQFALAYDCYPNPTDTRTFIPFLEKIESKIGLPENIVADAGYASEENYCYVLDETESTPIIPHQGYLKEKKRAHKQNQFHRDNWTYNELDDYYICPNQKRVV…	534
GC_00002061	SS_ID35541							T	Signal transduction mechanisms			COG2205	K+-sensing histidine kinase KdpD (KdpD) (PDB:2KSF)	MNIFKKNILKFILSFIFIIMVDIVLLTVAANYIRSQQSASNIIETVSSEIVLSDGNYTVSQKAKELIDNNNLWIMIIDKNSGKEKFNIDKPKDIANQFDFADVIRFSRFYLKDYPVFTQIKENDQDIYIIAFPKDSIIRYSNNYFDLSRIQIFPIIILSIIFANILFCLILYIYSITFLDRNIKPIISAIVKLPNGVNTQVKSVKELDKLTFAINSANQKLRENEDFKEDWISGIAHDIKTPLSVIVSNISLAIEKTDNDTLLKYLTPTLVESHYIQNLLNDLNIFARLTNGNLILKQEIIYIIPFFKDIIIQIINQEIWHDFNFEFTADENLYNKKMYVEKSLVSRIIHNLIYNSVLHNPSGCDIQIILKSLTNDRFSITILDNGVGTSVDRLNNINK…	451
GC_00002062	SS_ID35541													MAVTYEKTFEIEIINELSASVYNRVLNYVLNHELDTKNTRLLEVNLLNQLEVAQEVDLFQQPFEELQAIHEYWRSMNQYSKQILTKEKVA	90
GC_00002064	SS_ID35541							J	Translation, ribosomal structure and biogenesis			COG3231	Aminoglycoside phosphotransferase (Aph) (PDB:1J7I)	MAKMRISPELKKLIEKYRCVKDTEGMSPAKVYKLVGENENLYLKMTDSRYKGTTYDVEREKDMMLWLEGKLPVPKVLHFERHDGWSNLLMSEADGVLCSEEYEDEQSPEKIIELYAECIRLFHSIDISDCPYTNSLDSRLAELDYLLNNDLADVDCENWEEDTPFKDPRELYDFLKTEKPEEELVFSHGDLGDSNIFVKDGKVSGFIDLGRSGRADKWYDIAFCVRSIREDIGEEQYVELFFDLLGIKPDWEKIKYYILLDELF	264
GC_00002067	SS_ID35541							V	Defense mechanisms			COG2274	ABC-type bacteriocin/lantibiotic exporters, contain an N-terminal double-glycine peptidase domain (SunT) (PDB:3K8U)	MKIILQNNEEDCLLACYTMMLNDLGHRIPLHEVCNKDSLPADGLSLSYLLTLNDRFGVTINAYRTSFDDLLKIYEETKRRMIIHWNNDHFVVLEKIKTDRVLIVDPAIGRIRYHKSEFMEHYSGTMIMVNKGNEFKPERYNPIFWSYFKKTLQVKPISLFILSLLFIQASVLLFSINLRQMLTDEFKFSANLFLLSFVLVFQLLGYFVKNKALNKYNRDFDKYYSKELFIRLLKKPLLYFRNHLSGGVSEKINLKSILRDNVTLKIIPSFISLISALVIFIYLMTISVKLTVILVVMISVYSIFSILLYYKQSEYNQTYLQYLIDFNSELQTDLDDIDYIKIMRKEDKIFNSWVTVNNKVTTKYSQILRIENLSQLIGTIFNYISLSSIIVISVYYNNY…	690
GC_00002068	SS_ID35541													MNAKTNKEINYEAVATLQEVKIDDLDILLGGAGHGVNTISAECRWNSLQAIFTCC	55

## Sheet: uniq_MNCM07
Table S2 Unique genes identified in strain MNCM07
gene_cluster_id	genome_name	KEGG_Class_ACC	KEGG_Class	COG20_PATHWAY_ACC	COG20_PATHWAY	KOfam_ACC	KOfam	COG20_CATEGORY_ACC	COG20_CATEGORY	KEGG_Module_ACC	KEGG_Module	COG20_FUNCTION_ACC	COG20_FUNCTION	aa_sequence	len
GC_00002003	SS_MNCM07													MGNLVREIRKEVNFSIEEYQQIQNFMEQEGYEQFSPFARGKLLKIDHQSSQQLEEWIKYLQHQKVEQIYRDVHEILILAKLSQSVTMEHLEIILACIKDLMKEIEVTIPLSCSFKDKYMG	120
GC_00002005	SS_MNCM07													MPANLKPIFQEMFRDYQDYYVLIGGTATSIVLDVNGFESRTTKDYDMVIIDESKNIDFYNTLIRFLEFGEYQGSQKDNKAQLFRFTTRKPGFPEMIELFSVLPEFPLKKMSRETPVHFDEDASLSALLLDKDYYQLLVKEREVIDGYSVLSTKGLIVFKAKAWLDMKNRSKNGEHGLTKKIKKHLNDVTRLSALLREEESLSDLEVSESVKQDMAQFVSLLSLEIESIPQNSDLILSKEEVFDILRSFLTR	251
GC_00002009	SS_MNCM07													MGGFFLSPELIVITKSSLLFYDGIELGLRAVQKREFLLERKVLRQNSYFCRARLTPSYLIKSDSLLLHKKEKKDYL	76
GC_00002018	SS_MNCM07													MLTIIEFVSIFFLFYQKYCILLYNLIKCKYNDKKERKMDFAKINNVMRAFHFEAQIQQIDLDLPIIFQKRYEFSTLTVKNKVFLLVKEKRPGSLDNFVKQAQAIQKQVDKDVILVFNKLSDEQKKKLLQIGASYIDYQENTFIPQIGFLFSKASEKFEPSDPLSPTEQMLLIALLLHTPDLIIDLVEISLITRLSIPSLYRYLKAFKARGWLHNKQKTYQFAKPKQMIFEEVKSLIKDPIREVLVISDKDFQQLYNEGALKMTYLQALSQFSMLADSENYGSYAISKKRYKRIEKEIQQNIFQGHRLEIWNYEPVPFDYIKNNWFENGDVILVDPISLYLTLKDVEDPRIEEEVEMLEDKIINILGEKNAS	371
GC_00002019	SS_MNCM07													LYFGEIAKRLNAADCKSAPSGSGVRIPLSPYLYGHSLKVELRSPKPSVWVQFLLPVLYGGCGEVVNTSDCGSDIRGFDSPHSPILILGYRQAVRQGTLTPSCVGSNPATPVQLYAGVAELADALDSKSSVRKDVPVRPRPPV	142
GC_00002032	SS_MNCM07													MVEVEKKKVTLSLPVESNDKLEKMAQKYGMTKSGLVTFLINQADDKGTIFK	51
GC_00002055	SS_MNCM07													MTKLKKPLTVGWHTTQAAYDNTQTQTELQVAFSIINITLFIEKFNYLCHFLRFFVLFSTYH	61
GC_00002073	SS_MNCM07													MTAPFYENNYHENYYSSLKNYCQLFRLLFSENILLFQHHYALKTHNIYTV	50

## Sheet: uniq_812
Table S2 Unique genes identified in strain 812
gene_cluster_id	genome_name	KEGG_Class_ACC	KEGG_Class	COG20_PATHWAY_ACC	COG20_PATHWAY	KOfam_ACC	KOfam	COG20_CATEGORY_ACC	COG20_CATEGORY	KEGG_Module_ACC	KEGG_Module	COG20_FUNCTION_ACC	COG20_FUNCTION	aa_sequence	len
GC_00001983	SS_812													MEIFAVVLVTVGVLAGCSDHADVVRHNLSEEADNFNVVRKVTVLNAITNDVMFEMSGRMSIVADTTDNQLEILVETADEEYQKHIIGLSDNVSYVVQDVKTKDVSAYDYTINFNPKMWIPLEVKSVD	127
GC_00001990	SS_812													MIKLIKVEDNFINLDKIIQIYETREHPSSERLVTVIEIEGMQTGNTGPNGEIPYYSQNQVRTRLSMDKVLDKISMINMLDELRKRVRGS	89
GC_00001992	SS_812													IYKVLSFVVKDTADDTLQAISDFESIISEIKAEYTQSEPPKMSSSFGGESTKSRGDIFRGSRIIK	65
GC_00002012	SS_812													MAKEKARYFTFLLYPESIPSDWELKLETLGVPIAVSPLHDKDKSNVEGQKYKKPHYHVLYIAKNPVTADSVRWKIKKLLGEKSLAMVQVVLNVENTYLYLTHESKDAIAKKKHVYDKADIKLINNFDIDRYVTLDVEEKGELFNVVVSLIRAYTLQNIFDLYDFIDENGEAYGLTINLVNEVIAGKTGFMKLLFDGAYQRNKQGVKMNIEGQKND	215
GC_00002013	SS_812													MTEELRKYNDKTFRLYLQGDEFYLTEDDIALLQSLVFEGVAKTNREIESLAKLQKIFREV	60
GC_00002021	SS_812													SDLGLEARYRGQRLYSVKMEEVE	23
GC_00002022	SS_812													ADKKDPATIKAVAELIETVKPLEKFS	26
GC_00002027	SS_812													MKEIIKFAASMIIVLLAGLGFIYMIYQAGYQAAKNEQQPVIVYQVDNAGVEMFGKITDKEIIEGRYTVTAHAYGKFLVTKEQYEAIKVGDPIPEYLKKRGS	101
GC_00002031	SS_812							X	Mobilome: prophages, transposons			COG4926	Phage-related protein (PblB)	KEGLQFWENNTSSPDLSIDPQLASQVKRVGALHVDTGNTGAFAHGFYQIVDIPVSANEQVTVSFDVAGFSNNDAGLIIIINNHLFDVRKEIPAAEIPKASSFGPTSLKRKSVTLTIPQDCDRICCIIIFGPGTVGNMVFADMQIEKGGAASDHRLNPTDANRELEAVTTRVTQLAGSWAVQNLTSAGTVLNQINLLANGTNRIDGRLTHITGQTLIDNGVINNAMIGNLDAGKITTGFIESARIATNSIDGSKLVFDQAFFNKLMANDAYLKQLFAQSAFITSVQAVAVSAKQIVGGIAKALNGGMDVNFDESKINFYTNVAAIRRIYTGHPTQFIKFETEGNYSRTIIGSNRNGG	356
GC_00002034	SS_812													MKRYIIEMLHRYNEVTVFFADGTSEVYGQDNLDSDYDVYDSNLIELRRQRMHDNDGNYYYDLIDLRHVVRVSVLQKPTS	79
GC_00002036	SS_812							X	Mobilome: prophages, transposons			COG5412	Phage-related protein	GMKEAEMSLKSLRNQTGSSLDKVSQTLSAVGSSMFAVGAGMSAGFTVPVVGAIGGVVKAYAGLEQALGGVETMFKDSASTVVANSETAYKRAGVSGVKYMEQVTSFSASLLQGLGGDTVEAARYADMAIVDMSDNANKFGSNIQDIQNAYQGFAKDNYTMLDNLKLGYGGTQSEMARLVNESGVLNGEFEATAENVKDIPFDKLIEAIHVTQERLGITGTTAKEASETVSGSFDSMKAAAQNLVAGLGQKDADIKGLLSNLGETIQNFVRNVKNVVLTIWDNLPLAPWQKWLGLIVVAAGPFLMVFGSIAKAISVVVSIASGISKIVKWFHLLNSGGSALSVMFAKLV	348
GC_00002043	SS_812													MTKSDLEPFLNSLSSGDSKALLFHTANGTYITTEVNFSDGDTVVFSYEQGFASLECDDIQKVTALKFLESHSLDT	75
GC_00002051	SS_812													MPDIAVGREKVVTFLKENNIKKVDLAAAYGLNRQEVTNILSGSTRGPKANQFILRVIADYSIE	63
GC_00002054	SS_812													MAYIVTKNILDSKDNNRLYEKGETYPRPDLTVSDNRIKELLGKGAIVSDGAEGDLSLEPKDEDNEKDPSAKELKAKLDELGVKYGSRASKDELKALLEGAEEE	103
GC_00002056	SS_812													MKGVKQMNKQLVIQQAIFYHTLLSKQENKAH	31
GC_00002060	SS_812													MDATQLEKIKRRLGIPTDDDKEDKLLEDLVEDAETYFKLLTSSAVIDSKYHFMIEAVVYKLYGRKGSEGVTSETVDGYSVTYQEWDNLFKPYMAILNKDFGLDS	104
GC_00002065	SS_812													MKKRLTITLSDSVLENLEKMAKEMGLSKSAMISVALENYKKGQVK	45
GC_00002066	SS_812							X	Mobilome: prophages, transposons			COG4653	Predicted phage phi-C31 gp36 major capsid-like protein (gp36)	MTVQTFNPENVLVSQKKDGTLHKEFTDIIMKEVAQNSLVMQLGQYQEMEGEQEKTVYVQTDGISAYWVNETEKIKTDKPEVVPVTLKAHKLGIILVTSREALNYTWKKFFEDMKPQIVEAFYKKIDEAGLLGHDTPFANSVAKAAKDANKVIGGPINYDNILKLQDALYDADVEPNAFVSKIQNRSALREARDGNKVSIYDKAANTIDGITTVDLKSARFEKGDLLAGDFDNLIYGVPYNITYKISEEGQISTITNADGTPINLFEQEMIAIRATMDVAVMITKSDAFAKLTPAERV	297

## Sheet: uniq_832
Table S2 Unique genes identified in strain 832
gene_cluster_id	genome_name	KEGG_Class_ACC	KEGG_Class	COG20_PATHWAY_ACC	COG20_PATHWAY	KOfam_ACC	KOfam	COG20_CATEGORY_ACC	COG20_CATEGORY	KEGG_Module_ACC	KEGG_Module	COG20_FUNCTION_ACC	COG20_FUNCTION	aa_sequence	len
GC_00001999	SS_832													MVSSIPILFSPTGTKVHWNNKGHFAVAGSTGSGKSTFLKYFVYQLSLHSSPCDELYILDYKNSSDWRYFRGHENYFSYDRCQEGYGK	87
GC_00002001	SS_832													MFELILDRHMIVSIRNKKNNLLVYVLIEDLYRSASLHKDFSHLFPKYYTSEEEFQRDNLKYNLIKLTIFPRFNLDKVSDSVKGKKIIQDFTYMAENFVEHKPFTDHCVKWEDELGDFEGYNYEIESELDYLKRLYNHILSFAETPPERFDYLPGHLMSVD	160
GC_00002017	SS_832													MSEKMTVLNIRLGLDEKGKIKNKAEKEGLSLSSYARNVLLSDHNTNVLQDNTKIAQEKDERISDLKNQIDDYKKQIEQLHTIILATQRDNQLLIEQKNKSWWQFWK	106
GC_00002033	SS_832													MVLEELINRVKRKLETKKWNSENLERSIFLYKYMNTEGNRPIDNAIDVSLEEYANGIQGIEANGGEVVVHLKDRMPEKDILDSYERLVRKAISNRFGSSYEVAFIPYEGELNCRLSYRVVTKSEYKALHYKAGEIETVEIDLW	143
GC_00002035	SS_832					K07467	phage replication initiation protein							MVTTILNNRTEVSPLQTYLIDWLNVVIPVAHRNELSVEGVKEILESIGLKGLQLEESKGRYSYDFGLTAGSIHICFGNPAKILSKNYEKNMLNRGILLEFSGSACRDLETTFENSGFIISEGWKQFLNTLIKRNARITRIDIARDMREKVLDHQLVTEKLANGEYVARFRNSQNGKSITQIHNLTKNGNGNGWTIYLGSRSGTTKMFIRYYSKSHEQNLIDFDSMEIPFWERFEICLRKEKANEFVHYFVNGTDIDSLFCGVVSDYITFLDNEKGNMIPSSWWLTFVGENSKIQLKAPKRTINIMNTLNWVDRSILGTLTGLQMISNELGIDFYQILKNSSKRDSNACRRLLEEFDRLGTQ	361
GC_00002037	SS_832													MWNVQNLLASIEVPSSVLVRSADFGKFIDSENQERFWARLHVLDAEVARKAAEAGLDLENLTTFLVKIRNADPNFDLKFFEDKILKVPTNAEIVPVVKNGRLEELALSLDFTDVEGVK	118
GC_00002040	SS_832													MKLNKIFVIFITIFFLFSNIIVPVASAEEVNYHVKNIEQLVAKAEEERISLGETTDQTVAELENELRSLGIEPKGTYGGTHVFTEEDGAEISENNVSFRYGQTHNLGKGWRYRVDKPSPGGKPHAHVYDSNGNEWVENCDGTPSHGKTLDGVPKKIRDKVRNSPDYQKGKKDIQKYRQAKAEINRRGLNLSINNDLLIAAGIIVAIVGVAYFAPAYIPGFLALV	224
GC_00002045	SS_832													MKLIRLKSIVPLLDERDCLDMFQYSYDRYPQKKKGVLISLEDARLSFTDNFDDYILVGSMYVMCDQRLTDVGLDIEISQMREAFVLAYYRRFKHVLNPYFLRHKIVKRDGTTIFCEYVITLKTQNTSFRKC	131
GC_00002047	SS_832													MQNKKARTALHEMITRGEYLVVQGNDLAKSFGNLKAFEHKILDYCFSYVKKDSLPEERFTLETSSLLKFLDLTSSGTNYERVVRAFKTLNENTALYLPIEKKDGTRGIRMTQLFAYIDYDEQGKIDFEFSKYAQPFVFDLKNNFYSFHLRELANIKGKYALIMLKLWESHRFGNSKHTIINGTLEEWQEWFLGKDRRLTAGRFKEKILSRAAEELESKFDLTLTLTTEKKGRVVVGYELEIVDNKYDSKNRIVAKHSDESSILELAKDVF	270
GC_00002049	SS_832													KLYILDYKNSSDWRYFRGHENYFSYDRCQEGFQKIYTEFEDRLGGRSDKENICYVVIEEFASFQASIRTKKERDELQYQLGQLLRLSRAVGNDGGFRLILCAQQLSANLFGGGTADRDNIGARLLLGGGATTEGRKMLFEISDEDILPTNSPTGKGYYQEQGGRIQKVLSPMIKNFDTLGSQRVIKMMDRSKSINRSHNVGLPPIGGSSALGEWKPSVGEMSGNNHT	227

## Sheet: uniq_C160
Table S2 Unique genes identified in strain C160
gene_cluster_id	genome_name	KEGG_Class_ACC	KEGG_Class	COG20_PATHWAY_ACC	COG20_PATHWAY	KOfam_ACC	KOfam	COG20_CATEGORY_ACC	COG20_CATEGORY	KEGG_Module_ACC	KEGG_Module	COG20_FUNCTION_ACC	COG20_FUNCTION	aa_sequence	len
GC_00001986	SS_C160													MKIYKFMFNITYPALVISLYIIFQMKGTMSPWFDTLFVAGGFLVIPLLLLLLGYLSENDHGGTDNEANQAESCSTSEV	78
GC_00001987	SS_C160													MFGAIAGGIASALAGGAMSKLFGGGQKAASGGIQGDVLATDNNTVGMGDAGIKSAIQGSNVPNPDEAVPSFVSGAMAKAGKGLLEGTLQAGTSAVSDKLLDLVGLGGKSAADKGKDTRDYLAAAFPELNAWERAGADASSAGMVDAGFENQKELTKMQLDNQKEIAEMQNETQKEIAGIQSATSRQNTKDQVYAQNEMLAYQQKESTARVASIMENTNLSKQQQVSEIMRQMLTQAQTAGQYFTNDQIKEMTRKVSAEVDLVHQQTQNQRYGSSHIGATAKDISNVVTDAASGVVDIFHGIDKAVADTWNNFWKDGKADGIGSNLSRK	328
GC_00001988	SS_C160													MIFLVPYSFCLTLVGSFCEGTKGQSRYIVLLLTFFTSAQEELRFWISRFKQSTGLFELALPYFIERQVLFPTEAGQKAQDHYSEFVSTSQRSG	93
GC_00001989	SS_C160					K20488	two-component system, OmpR family, lantibiotic biosynthesis response regulator NisR/SpaR	T|K	Signal transduction mechanisms|Transcription			COG0745	DNA-binding response regulator, OmpR family, contains REC and winged-helix (wHTH) domain (OmpR) (PDB:1XHF)	MYKILVVDDDFEIVKLMRTILEMKNYNVTTYQEVRLPIKISDFDGFDLILLDVMMPNVDGLQICKQIRKSVSSPIIFVSAKDSEDDIVSGLNLGGDDYITKPFSVNQLVAKVAAHLKREERYRNAESNESVIRELFPLTFYLQEKLVCVNGEAISLTKREYDILELLSSKTNKVYTREEIYECVYGDEADALFRSISEYIYQIRVKFGPYGINPIKTIRGMGYKWNDEKVFN	232
GC_00001991	SS_C160													MNNKRGLTFAGQSFLAESDSKCFRIKFNMLANPNGKQRLGMGKVQIIENRAGFESRVLVQNRQQNLLRHLGLFRKTTEDKSLWIWIGL	88
GC_00001993	SS_C160													MSNIQTGAERMPHDLSHLGFLAGQIGRLITISTTPVIAGDSFEMDAVGALRLSPLRRGLAIDSTVDIFTFYVPHRHVYGEQWIKFMKDGVNATPLPTVNTTGYIDHAAFLGTINPDTNKIPKHLFQGYLNIYNNYFKAPWMPDRTEANPNELNQDDARYGFRCCHLKNIWTAPLPPETELSRQMTTSTTSIDIMGLQAAYANLHTDQERDYFMQRYHDVISSFGGKTSYDADNRPLLVMRSNLWASGYDVDGTDQTSLGQFSGRVQQTYKHSVPRFFVPEHGTMFTLALVRFPPTATKEIQYLNAKGALTYTDIAGDPVLYGNLPPREISMKDVFRSGDSSKKFKIAEGQWYRYAPSYVSPAYHLLEGFPFIQEPPSGDLQERVLIRHHDYDQCFQSVQ…	427
GC_00001994	SS_C160			COG1595	RNA polymerase			K	Transcription			COG1595	DNA-directed RNA polymerase specialized sigma subunit, sigma24 family (RpoE) (PDB:2Q1Z)	MKYYIHVRGSKIPVTETVYKSYWQLVNHEKYLNRKDRKFGVLPFSSFEVDGLLLANVLPDTTVDVERFIENKLLIEQLNEALLTLSDKEFKIIDALYFREHTIREVAIEHEMSATSLFRMRNTILDNLRKFFEK	134
GC_00001995	SS_C160													DKLVLTSVTPASSAPVLQTPKATSSTLYFDSLTVNAGNGGFLHCIQMDTSVNAANQVVSVGADIAFDADPKFFACLVRFESSSVPTTLPTAYDVYPLDGRHDGGYYTVKDCVTIDVLPRTPGNNVYVGFMVWSNFTATKCRGLVSLNQVIKEIICLQPLK	160
GC_00002002	SS_C160													MKTFKDIFLSEGMEMPNINGIKRVQSFNSDKSVNFTLDDESRDFLKENLPIEGVIYEPTLKKLAENIIILNRQKHRISDEFRISLMNKEIYQGYRETSFYTSIIEA	106
GC_00002004	SS_C160					K20486	lantibiotic leader peptide-processing serine protease [EC:3.4.21.-]	O	Posttranslational modification, protein turnover, chaperones			COG1404	Serine protease, subtilisin family (AprE) (PDB:1SCJ)	MKKIGLLSNVFISLFIVILASGSVSSGVSANENKEISYNVLVSENKSIEDVEDVLQSQGIKVTDKIPEINFLTISTEKSEDTIKKENSNYIDDIVIDNTMTVKPNITYLYGDKVYTNTNLDFWGNQWDMQKSISTGSKFQHKSSGKATIGVIDSGITYDNPDIYSHIISVQNFTSDLETGIVDNQNVVDKIGHGTSVVGQISSSGEYLGIAPDMKIRMYRVFDEGNAQDQWILKALIQAAKDDVDVINLSLGEYLLRDSTDEDDDTALINIYQRAINYAHNQGSVVVASVGDEGMDLQNQDELKNYLGSLRGKDYSQVDGTVQDIPAELDNVVTVGSVDDNDLVSSFSNQGNGDIDIYATGGGSQALSKVGYDKWVADKLYEKEWILVPTLEGKYTYAY…	457
GC_00002006	SS_C160					K07497	putative transposase	X	Mobilome: prophages, transposons			COG2801	Transposase InsO and inactivated derivatives (Tra5)	MVRLGRHLESFQAIKEYADEQEEASISHLCRILKVSRSGYYKWLQHQETASEQENLGLMNVIKDLHSQHNGILGYRRMTLFVNRKLGTSYNKKRIRRLMHILGIRSIIRRAKGYCTKTSFVNVEDNILNRDFTATAPNQKWCTDVTFLKYGLSCKAYLSAIKDLYDGSIVAYVVGQLNDNELVLETLRKARKVNTEATPLIHSDRGSQYTSKDYYRLTTKYQMTRSMSRVGKCIDNAPIESFFGHFKTECYDLKKYKTFEELVSDIDAYIYFYNHQRFQERNNGLAPLEMRNKAVA	296
GC_00002007	SS_C160					K14059	integrase	L	Replication, recombination and repair			COG4974	Site-specific recombinase XerD (XerD) (PDB:1A0P)	MTVKKAKNGTWTVDISDGFHPVTKKRIRIIRKGFKTKKEALELEQYIRVVELKEKRFDFLVTTDMLFDILEEEDRQNNRKISYISTQRNNYERHIKPYFINTNLNKLSYEHIFEFREYLKIKPKKQNDSSTLSHNTVNKIMILLKKIFDTGVRKSLIDKNPVENIRKLPISKPTINFWNVEEFNEFRKLITSDEISYDLFFTIAFFTGMRLGEIVALTWYDINLITNSIHITKTAYFVNGTNHINSTKTRAGTRRITINHKLARMLADWKEKQKDLLKEFTTDTENLQVIQSTPLPMTKNMIDKKFKQILARNDYLKKIRIHDLRHSHASLLINQGEDYLVVKERLGHASITTTIDTYSHLYPSKQKTLANKLDDIF	377
GC_00002010	SS_C160													MKCTLIGGAHIHEMYSKPLIRKGLRLVGYTEVIETLVGEGI	41
GC_00002011	SS_C160													MSKYCLFLIVIYYLTGGNNSMSRFCKFGKLHVTKGNVDKLL	41
GC_00002014	SS_C160					K20490	lantibiotic transport system ATP-binding protein	V	Defense mechanisms			COG1131	ABC-type multidrug transport system, ATPase component (CcmA) (PDB:5DO7)	MEAEKMEVIIQNLRKSYKDKEVLKDVSFKIEEGTICGLLGVNGAGKSTIMKILFGLERADSGEVIFNGKHKDIVEENRFDIGALIESPAIYLNLSAFDNLKTRALLHDIPDERIYEVLQLVGLSDTGKKKAGHFSLGMKQRLGLGMAIITNPDLLILDEPTNGLDPDGIKELLNLIRDLKKSGMTVLLSSHQLSEVSKIADQIVILNQGKIFYDDINKNSNDLEKLFFRIVHGGDGND	238
GC_00002016	SS_C160													MSQVTEQSVRFQTALASIKLIQASAVLDLTEDDFDFLTSNKVWIATDRSRARRCVEACVYGTLDFVGYPRFPAPVEFIAAVIAYYVHPVNIQTACLIMEGAEFTENIINGVERPVKAAELFAFTLRVRAGNTDVLTDAEENVRQKLRAEGVM	152
GC_00002023	SS_C160					K20491	lantibiotic transport system permease protein							MEVMEMTNIFKSEWLKQKSSSDKKLLILIPLLAIFIAFILAGPLNLESFSIYWWEGGFLFTLLGLLFLADYSAEENAGAFQNISLGRYTFTIYLAKILLKFKDVLISTFIFTIIFYGISFLFSGVISVDIGKDLICLLLIGVSSAWVLPLLYFLAKWINPYLLLATNSLICLLVAPLIAQTSVWFIFPYTYHYKIAYALLHLKPSGDLEAALSGVEISTILISVSLSILVFVSFLSLLKWRITNEQNSKK	250
GC_00002025	SS_C160					K20492	lantibiotic transport system permease protein							MNKILKSELLKLKGSLTLNLILILSIIQLFTIPLYLQFTNNSVVIENIIFLPMLGYCILASIFSIFLHEQEDKANFFQNIKSEKNSGIIWGIKLISTDLLMVLLGVPVWIVVGVEFNRLSYFAYVGVITWLLLVLLNHFHMLLSLIMGKGGNLVISFIECLFIIFATNKVFLNNFWLPIVLPVNMILEIGKNEIFMILVYLIGFIILSYFCNLAVMNNVEIQKICKKR	228
GC_00002026	SS_C160					K20489	lantibiotic immunity protein							MRKILFSLVVLIGICTLVACRLVDNKTIEFHDQSFNQFTYKGNDYTIMNQIVDENDLGTVKESFFKTLVIDRNSQKVVTKSNSDTVSLAYSGLYNFSDGLAISINDSYYKVSLSSDVQSNNEMLSLEEFNNNSAGGELAIDPSDCRIVKFNNKKFRISSDIVSDDKLKEFLGVIADSKTFILNTGQEISKSELNKIDYSGSNSNEKREVWDYGEVYLLAEEGTIAVEINNEFRIARIE	238
GC_00002028	SS_C160													MIKVLLNWVQKTKPHIKSETGLLLFVPTIKLTVYLRIPCRIFINSLYNTESNYIP	55
GC_00002039	SS_C160													MRPICVCYAIFYDKVWTEDSSNTVVKIGSCFLSYLLDPDAVFFSSRTIFSSAIEGIFVEFVERLVYLSNLPVWWLYFLQSGSVYESTWKTIMTHFRLADAISFISRFAC	109
GC_00002044	SS_C160													MRKFDLSLRSSRSSYFATFRHQLTILSKTDALDEEKWLNMLGTFVKDWFRYESHFVHGRDSLVDILKERGLLSESDAVQPLIGKKS	86
GC_00002046	SS_C160													MSKGKKRSGARPGRPQPLRGTKGKRKGARLWYVGGQQF	38
GC_00002048	SS_C160													MSKKLTFHSASGIVSFQSNCHTLIAMAAELDAVLVRLS	38
GC_00002052	SS_C160					K06400	site-specific DNA recombinase	L	Replication, recombination and repair			COG1961	Site-specific DNA recombinase SpoIVCA/DNA invertase PinE (SpoIVCA) (PDB:1GDT)	MKKNNVEIIKADSLVRRRGDNFERESKRVAAYCRVSSDSEDQKNSYESQVRHYKDYISQRSDWELAGIYADEGISGTQVGKRQDFQRLINDCVNGEIDYIVTKAIARFARNTLDTLKYVRMLKDMQIGVYFEEENIDTLTMDGELLLTILSSVAQQEVENTSAHVKKGLKMKMQRGELIGFQGCLGYDYDVETKQLSINKKEAKIVRYIFERYLEGIGGKVIARELDELGYKSPRGLDHWNDTTVLGIIKNEKYKGDILMGKTFTVDPISKRRLSNFGEEDKYYIKDNHEPIISKEDFEKAQEIRLRRAGNKKTAANVNGKRERYSKMYAFSSMLECGFCGSILSRRSWHCRSDYRKVVWHCVTSIKKGKKFCKHSKGLEELAIEGAFMEAYRKLYHSN…	643
GC_00002057	SS_C160			COG1335	Pyrimidine degradation			H|R	Coenzyme transport and metabolism|General function prediction only			COG1335	Nicotinamidase-related amidase (PncA) (PDB:1ILW)	MSAIMIRNWSRGLLDWEIHSIVAPLASEKIFDKSFNSAFKETGLHAYLQEKEIERLIIMGMATNFCIDTTIKVAFELGYKVAVIQGGTTTGYSGKLDAEDLIDHYQNIWSWNFAQVDRLENIIRG	125
GC_00002058	SS_C160					K07467	phage replication initiation protein	L	Replication, recombination and repair			COG2946	DNA relaxase NicK (NicK) (PDB:4CWC)	MNTVRIDYFAVTVKNIPPESVLTDILLIPLEDFTLNNWGINKYQRHYACSEIKVYFNEDRPSMGVFIELKGQGCRQYEEFLDGNENNWIALIGRLYQYSVNFTRLDIAHDIFDGSLDVQRVYDYCKKGLCISKAKHFEYHEKSVLENGERVGETVAIGSRGNQQWCIYNKRMEQLSKQELVEYPSWIRAELRCWQDKANIIAEQLFLKRPLSSIYFEAINGHYRFVKPNATDTNRWRRKKVKWWLDYLKTENQTVLSVERTKPTLRQSEAWTEKQVAKTLAKVYTAKYQAYDVQKAEDYIQGLLKEGLSRLTDNDEKDIEQYIREQNSSPLWGQKKTT	338
GC_00002059	SS_C160													MIATVNKNDLVALGFSEGTSKRIIRQGKELLIARGFRVYQNKRVGTIPASIATELLGFDVSLGAHHDS	68
GC_00002063	SS_C160													MRSHLGVRLSYEAKYWLESIQAVIQEKLDAKINEQDIENLEHATKSYLKEVDNELGATSVTLILKASASSVLEEAFEKTKSLSLKDWHKLDNEMKHSISSIPKDKDVGTLSVRFFLENSIITSLESYQKEFMTSEMVRQVRLSYVLKLVIFAYYKEIMQ	159
GC_00002069	SS_C160					K20487	two-component system, OmpR family, lantibiotic biosynthesis sensor histidine kinase NisK/SpaK [EC:2.7.13.3]	T	Signal transduction mechanisms			COG0642	Signal transduction histidine kinase (BaeS) (PDB:1JOY)	MMKRYSINKRILRTVLEIVIGTVANVIMLLVLSYVLIFTGQLNTYGTDYHISISDSKSANGIKNQMDYSVFDYVLFDSDNGELVSGNYQKQDLQHYKEVFDTGSSVSEGSILFTKYENSDFILVIRRPTMPEFVNRNFRHISYNLVSYLFFIVLELLLISISVIRLLREFTKNFRLIEKISLNMGIPGMDIGRKETAILECNNILLTLYQKDEELTKLLEMEKKDKEDLSFQVAALAHDIKTPLTVLKGNIELLEMTNLDEKQLDFMSSMNHSVGIFEKYFNSMVNYSRLLIEDKNYQEDIELSKFLDELSLECRDIMSSKKINFQIVNESHTRVIKGNRLNLDRALINILSNATRFCLEEGKVVLTISESSNFISFEIWNNGLPFTEESLKDGGKLFY…	447
GC_00002070	SS_C160													MVRSYYPSECHADYFDFERIEALKPAIEACGISTLSQSPMLGFHKQMDNRIKLLEEILSFRMQGVEFDNGDMYVDGHKAASDVRDEFVSVTEKLMDELAQCYNVLPQLDINNTIDHRPEGDEKWFLENEKTVTQFCRKLAAERPLKDIRDEYNYPKKKGIKDECSRLLEASTMKSRRGFAIQRLMNAMRQAHADGWFIVFDTLTLADDRLEAFYDNPNALRDYFRDIGRMVLAAEGRKANDSHADCYQYFCVPEYGTANGRLHFHAVHFMRTLPTGSVDPNFGRRVRNRRQLNSLQNTWPYGYSMPIAVRYTQDAFSRSGWLWPVDAKGEPLKATSYMAVGFYVAKYVNKKSDMDLAAKGLGAKEWNNSLKTKLSLLPKKLFRIRMSRNFGMKMLTMTN…	513
GC_00002071	SS_C160													MTYNMTDTTLKIGQLDLDMTQFEVPKKIVILSAKVNNRYNEVNGEKIKTEEVTKITCTALDADKVKVLTEMGISTDDLKAINLEIVGNVDKVATLAQNESLLNVPIELVKPKVRLAWNMARSNWAGVKLVCEDIKILGA	139
GC_00002072	SS_C160							D	Cell cycle control, cell division, chromosome partitioning			COG1674	DNA segregation ATPase FtsK/SpoIIIE or related protein (FtsK) (PDB:2IUT)	MKLIKLNHAVRVRFNPYIITSKRLFLSRVGMDLFLGMLLINTWVSPYSIPIKSVLSLIFIGIICSIEKFFKSVFISKIQNILYVRESLFDMLIGLNLYEESDNVVTNSATLNFEILPNDIVMVEVPLFGNKFLKLLKNLEEYLVPTLGLPLLSKYEFPDHVIYKLGKIEEIEQYIFNSQTLTRDFFEDIPTPIVKLSNTQQFSLKQNTNLGVYGRTGTGKTIALQWYLFNALAKGCGIDTYLAIVDGKGADLYALGALLQEELGKQISVGSSPTSLAKLSRQFVKIMDERFEVIKQNSSLNADAYDLGMTPNFLFIDELASIRDSCGSSKQGKELWNEILQNLGLIARKGRQAGCHLCLSTQDPNAENIPVELRNQISAVLYLGNIGDDRLKMAFSMCE…	451
GC_00002074	SS_C160													MTITCEKSISITFLKQKTKNIYYKNFNKIYKTNVDYGILMIINCYR	46
GC_00002075	SS_C160					K07483	transposase	X	Mobilome: prophages, transposons			COG2963	Transposase InsE and inactivated derivatives (InsE) (PDB:2JN6) (PUBMED:23818957)	MSKRSPKSVSEKLEIVLLHLEAGKSLSWLARHHGVFKDTLSNWVRKYKETGIEGLEESRRWMKYSKELKEQAVSDYLDGLGSLKELTKKYGISDPRVLRSWIKSYTSGKELKATSRGMSRMKQGRKTTFDERVEIVNFTLAHEKDYQGAVEKYGVSYQQVYSWVRKFEKDGSNGLLDRRGKGLESKPNLTSEEELRLKIKQQEERIKYLEMENGLLKKLEEIKRRNQW	228
GC_00002076	SS_C160													MHYQHTLKFASKSYFHNFRVNHTQDQSLSDNTHDFNDKIHVKPIDKKYTCNNRYLFVPI	59
